# Supplementary material for: A Waterproof Flexible Paper-Based Thermoelectric Generator for Humidity and Underwater Environments
Source: Materials (Basel). 2024 May 14;17(10):2338. doi: 10.3390/ma17102338 (PMC11123197; doi:10.3390/ma17102338)
Supplement: Supplementary file 1 [file materials-17-02338-s001.zip]

Archive with 3 entries (2 files):
- materials-2982276-supplementary/materials-2982276-SM/
- materials-2982276-supplementary/materials-2982276-SM/materials-2982276-supplementary.pdf
- materials-2982276-supplementary/materials-2982276-SM/Video S1.mp4
